# Supplementary material for: A narrative review of anxiety regulation in PhD students based on Green model
Source: Front Psychol. 2024 Jul 9;15:1351386. doi: 10.3389/fpsyg.2024.1351386 (PMC11264308; doi:10.3389/fpsyg.2024.1351386)
Supplement: Supplementary file 1 [file Table_1.xlsx]

## Sheet: Sheet1
Number	Author and Year	Research type	Area	Object	Primary Coverage	Reference
1	Woolston, C., 2020a	Cross section survey	USA	More than 30000 graduate students from 15000 research universities	Anxiety symptoms are more prevalent among women than men, with 42% and 33% respectively reporting such symptoms. Low-income and Latinx students, particularly those from sexual and gender minority groups (LGBT+), report the highest levels of mental distress. Anxiety symptoms are most commonly reported among students in biomedical research. These findings demonstrate a clear need for targeted inter…	Woolston, C. (2020a). Signs of depression and anxiety soar among US graduate students during pandemic. Nature 585, 147–148. doi: 10.1038/d41586-020-02439-6
2	Satinsky, E. N. et al. 2021	Meta analysis	Worldwide	23469 PhD students	Structural interventions are necessary to address the pressure generated by changes in the graduate environment. Educational institutions should receive resources from federal agencies that oversee health and higher education, and accreditation bodies should require monitoring of doctoral students' mental health and planning responses to stressors.	Satinsky, E. N., Kimura, T., Kiang, M. V., Abebe, R., Cunningham, S., Lee, H., et al. (2021). Systematic review and meta-analysis of depression, anxiety, and suicidal ideation among Ph.D. students. Sci. Rep. 11: 14370. doi: 10.1038/s41598-021-93687-7
3	Meehan, E. et al. 2023	Case Introduction	American	Doctoral Program Group Support Methods	The graduate core group, jointly developed by the author within our doctoral degree-granting department, is a highly effective form of departmental graduate governance. By promoting mutual specialization, collaboration, consultation, and other support mechanisms, the core group significantly improves the doctoral program experience. Furthermore, the core group provides valuable insight into previ…	Meehan E, Albert E, McQueen S, Syed A. (2023). The Graduate Student Caucus: A Model for Peer Support. PS: Political Science & Politics. 56(1):88-93. doi:10.1017/S1049096522000798
4	Langin K., 2020	Cross section study	USA	2 PhD studentsexperience	By seeking help (e.g., from family, friends, co-workers and supervisors, therapists and mental health professionals), establishing support groups and finding solidarity among peers.Institutions should recognise and reward services8 for improving mental health. For example, institutions should encourage staff and students to share their experiences to create healthier environments, and should reco…	Langin K. (2020). As the pandemic erodes grad student mental health, academics sound the alarm. Science. doi: 10.1126/science.caredit.abe6554
5	Murguía Burton, Z. F.et al. 2022	Case analysis	USA	Two scientists who addressed mental health challenges during their graduate studies	Dealing with mental health struggles involves seeking help from a variety of sources, including family, friends, colleagues, supervisors, therapists, and mental health professionals. Establishing support groups and seeking unity among peers can also be beneficial. Reorganising priorities and values can help achieve a better work-life balance. By taking these steps, we can make a meaningful impact…	Murguía Burton, Z. F., and Cao, X. E. (2022). Navigating mental health challenges in graduate school. Nat. Rev. Mat. 7, 421–423. doi: 10.1038/s41578-022-00444-x
6	Woolston, C., 2021	Cross section survey	UK	3352 self selected PhD students	PhD studentsare twice as likely to experience severe anxiety compared to working professionals. Seeking help is important to address the source of stress and find ways to manage it effectively. Unfortunately, many PhD studentsdo not seek help when experiencing anxiety and depression.	Woolston, C. (2021). Depression and anxiety ’the norm’ for UK PhD students. Nature 8:3761. doi: 10.1038/d41586-021-0 3761-3
7	Liu, C. , 2019	Cross section study	Northeast China	325 PhD studentsfrom five medical schools and four affiliated clinical hospitals of a medical university	23.7% of the participants showed signs of depression, and 20.0% showed signs of anxiety. School grades were found to be correlated with the level of depression. Additionally, the levels of depression and anxiety were found to be related to the frequency of meetings with mentors, difficulties in publishing doctoral theses, and balancing work, family, and doctoral courses. Moreover, a negative corr…	Liu C，Wang L，Qi R，et al. Prevalence and associated factors of depression and anxiety among doctoral students: the mediating effect of mentoring relationships on the association between research self-efficacy and depression/anxiety[J]. Psychol Res Behav Manag， 2019， 12: 195-208. doi: 10.2147/PRBM.S195131
8	Woolston, C., 2022	Cross section study	Worldwide, (35% came from Europe, 28% from North America, and 24% from Asia. The rest are roughly evenly distributed in South America, Africa, and Oceania).	3253 self selected respondents	The study results highlight common challenges that may hinder the training of some individuals, including high stress levels, inadequate work-life balance, and struggles with anxiety or depression. It is worth noting that only 62% of respondents expressed satisfaction with the current curriculum, which represents a significant decrease from 71% in 2019.	Woolston, C. (2022). Stress and uncertainty drag down graduate students’ satisfaction. Nature 610, 805–808. doi: 10.1038/d41586-022-03394-0
9	Andrade, D. et al. 2023	Cross section study	Hungary and other European countries	519 graduate students with master's and doctoral/DLA degrees from universities	Significant differences were observed in the fatigue levels of female CBI in all dimensions. The CRB dimension showed a statistically significant difference (p ≤ 0.01). All dimensions of CBI were higher in single individuals, with significant differences in each dimension (PB, p=0.04; SRB, p ≤ 0.01; CRB, p=0.02; TRB, p ≤ 0.01). Higher levels of burnout in all aspects of academic life were observe…	Andrade, D., Ribeiro, I. J. S., and Máté, O. (2023). A Single-Session Workshop to Enhance Emotional Awareness and Emotion Regulation for Graduate Students: A Pilot Study. Sci. Rep. 13: 4745. doi: 10.1038/s41598-023-31852-w
10	Naumann, S. et al. 2022	Cross section study	German113，Others worldwide	222 doctoral researchers	This study indicates high levels of personal and work-related fatigue among the sample. A significant proportion of individuals displayed clinically significant levels of depressive symptoms, and a quarter of them experienced severe loneliness. Moreover, the BSI results show that 21% of the sample exceeded the threshold for depression, and 4% exceeded the threshold for anxiety. These findings dem…	Naumann, S., Matyjek, M., Bögl, K., and Dziobek, I. (2022). Doctoral researchers’ mental health and PhD training satisfaction during the German COVID-19 lockdown: results from an international research sample. Sci. Rep. 12: 22176. doi: 10.1038/s41598-022-26601-4
11	Noda, T., 2021	Cross section study	Kansai region	1916 undergraduate and graduate students from a national university and two private universities	More than half of undergraduate and graduate students experience severe depression and anxiety when declaring a state of emergency. This condition persists for at least one month after the state of emergency is lifted, with more than half of the students experiencing depression and anxiety that is more than mild.	Noda, T., Nagaura, H., Tsutsumi, T., Fujita, Y., Asao, Y., Matsuda, A., et al. (2021). A cross-sectional study of the psychological impact of the COVID-19 pandemic on undergraduate and graduate students in Japan. J. Aff. Disorders Rep. 6:100282. doi: 10.1016/j.jadr.2021.100282
12	Charles, S. T., 2022	Cross section study	USA	Over 3600 graduate students from 10 campuses	Expected depressive symptoms are associated with both negative and positive factors. Positive factors, such as social support, departmental social atmosphere, and optimistic attitudes towards career prospects, have a stronger impact and can buffer the impact of negative factors, such as financial issues, inadequate guidance, and perceived institutional discrimination, on depressive symptoms. Posi…	Charles, S. T., Karnaze, M. M., and Leslie, F. M. (2022). Positive factors related to graduate student mental health. J. Am. College Health 70, 1858–1866. doi: 10.1080/07448481.2020.1841207
13	Bernstein E. E.et al. 2021	Intervention research	USA	53 graduate students (1-8 years, master's+doctoral)	Intervention provides emotional education to students and equips them with specific skills to cope with stress)Participants reported significant positive changes in emotional regulation after attending the seminar. Specifically, they reported a decrease in emotional avoidance (as measured by the BEAQ), a decrease in emotional inhibition (as measured by the ERQ inhibition), and an increase in reas…	Bernstein, E. E., LeBlanc, N. J., Bentley, K. H., Barreira, P. J., and McNally, R. J. (2021). A Single-Session Workshop to Enhance Emotional Awareness and Emotion Regulation for Graduate Students: A Pilot Study. Cogn. Behav. Pract. 28, 393-409. doi:https://doi.org/10.1016/j.cbpra.2020.09.008
14	Almasri, N., et al. 2020	Cross section survey	USA	308 students responded	Around 32% of individuals meet the criteria for anxiety, but less than half of them receive treatment. Poor mental health among students is often associated with social isolation, fewer friends within their departments, and reluctance to seek help or even consider withdrawing from their courses.	Almasri N, Read B, Vandeweerdt C. Mental Health and the PhD: Insights and Implications for Political Science. PS: Political Science & Politics. 2022;55(2):347-353. doi:10.1017/S1049096521001396
15	Tu, A. K.,et al. 2023	Cross section survey	USA	290 graduate students pursuing a doctoral degree at a private R1 university in the northeast	28.3% of individuals meet the anxiety criteria. It is important to note that the pandemic may have significantly affected some individuals during this study. Nevertheless, our social support measurement did not reveal a significant association with PTG.	Tu, A. K., Restivo Haney, J., O’Neill, K., Swaminathan, A., Choi, K. W., Lee, H., et al. (2023). Post-traumatic growth in PhD students during the COVID-19 pandemic. Psychiatr. Res. Commun. 3:100104. doi: 10.1016/j.psycom.2023.100104
16	Bilodeau, J., et al. 2021	Cross section survey	Canada	Quebec Graduate and PostPhD students1790	This research shows that women are more concerned about COVID-19 and the impact it has on teaching methods. Women reported that new teaching methods were more stressful, which directly led to more depressive symptoms and indirectly led to work-family conflict (WIF). Additionally, women's concerns about COVID-19 were associated with more depressive symptoms, which indirectly occurred through WIF a…	Bilodeau, J., Quesnel-Vallée, A., Beauregard, N., and Brault, M. C. (2021). Gender, work-family conflict and depressive symptoms during the COVID-19 pandemic among Quebec graduate students. Prev. Med. Rep. 24:101568. doi: 10.1016/j.pmedr.2021.101568
17	Bazrafkan, L., et al. 2016	Qualitative interviews	Iran	16 PhDs	The code is confidently divided into four main themes: 'papers as the main source of stress', 'supervisor relationships', 'socio-economic issues', and 'coping with stress and anxiety', each with 11 subcategories. PhD studentscan manage stress and anxiety from various sources, including communication with their supervisors, by utilizing effective writing support. It is important to note that while…	Bazrafkan, L., Shokrpour, N., Yousefi, A., & Yamani, N. (2016). Management of stress and anxiety among PhD students during thesis writing: A qualitative study. Health Care Management, 35, 231-240. https://doi.org/10.1097/HCM.0000000000000120
18	Divaris, K., et al. 2012	Cross section survey	Athens	99 graduate students studying clinical, non clinical, and doctoral courses at the School of Dentistry at the University	The study participants had an average age of 30 years. Resident physicians involved in clinical projects reported significantly higher levels of perceived stress (P<0.05) compared to non-clinical and doctoral students. There was no significant difference in perceived stress between genders. Additionally, 40% of the respondents experienced burnout, with a decrease of 38% in personal accomplishment…	Divaris, K., Polychronopoulou, A., Taoufik, K., Katsaros, C., and Eliades, T. (2012). Stress and burnout in postgraduate dental education. Eur. J. Dent. Educ 16, 35–42. doi: 10.1111/j.1600-0579.2011.00715.x
19	Evans, C., et al. 2011	Qualitative interviews	9 different countries	17 international nursing PhD students from 9 different countries and 6 different universities in UK .	Pursuing a doctoral degree in the UK involves significant transformations. Students are required to adapt to new countries and cultures, learn new teaching methods, and in some cases, acquire a second language. The courses are well-structured and focus on professional nursing issues and research, similar to a professional doctoral degree. With my expertise and experience, I can confidently guide …	Evans, C., and Stevenson, K. (2011). The experience of international nursing students studying for a PhD in the U.K: a qualitative study. BMC Nurs 10:11. doi: 10.1186/1472-6955-10-11
20	Fleming, N., 2019	Case report	UK	PhD students, superviser, other relavate people	Manage overall progress effectively by implementing multi-data backup and submitting work in a timely manner. Remove any obstacles that may hinder progress and increase the sense of achievement by increasing controllability.	Fleming, N. (2019). Don’t miss your PhD deadline. Nature 574, 283–285. doi: 10.1038/d41586-019-03020-6
21	Hazell, C. M. et al., 2020	Meta analysis of hybrid methods review	Worldwide	52 articles	This meta-analysis and metasynthesis techniques have identified isolation and identification as females as the most evidence-based risk factors for higher levels of stress reported by doctoral researchers (DRs), compared to standard population data. Our meta-analysis and metasynthesis techniques have identified isolation and identification as females as the most evidence-based risk factors for hi…	Hazell, C. M., Chapman, L., Valeix, S. F., Roberts, P., Niven, J. E., Berry, C., et al. (2020). Understanding the mental health of doctoral researchers: a mixed methods systematic review with meta-analysis and meta-synthesis. Syst. Rev. 9:197. doi: 10.1186/s13643-020-01443-1
22	Hlabse, M. L. et al. 2016	Cross section survey	USA	Online questionnaire, 172 doctors' students and graduates	The study involved 172 participants with an average age of 46.2 years old, 83% of whom work full-time. The primary obstacles faced by the participants were the competing demands of work, family, and school. Perseverance was identified as the key factor in overcoming these obstacles. The majority of students reported feeling lost, with 37% considering withdrawing. The reasons for pursuing a Doctor…	Hlabse, M. L., Dowling, D. A., Lindell, D., Underwood, P., and Barsman,S. G. (2016). Supports and barriers to successful progression in a DNP program: students’ and graduates’ perspectives. Nurse Educ. 41, 256–261. doi: 10.1097/NNE.0000000000000251
23	Liu, X. K. et al. 2020	Cross section survey	Changsha, China.	A total of 599 graduate students completed the survey	LES-GS can effectively evaluate negative life events in graduate students. It is crucial to develop distinct approaches for addressing emotional issues among master's and doctoral students. In Changsha, China, a cross-sectional survey was conducted to investigate the correlation between negative life events and emotional disorders among master's and doctoral students. The survey utilized LES-GS, …	Liu, X. K., Xiao, S. Y., Luo, D., Zhang, J. H., Qin, L. L., Yin, X. Q., et al. (2020). PhD’ emotional disorders and associated negative life events: a crosssectional study from Changsha, China. Risk Manage. Healthcare Policy 13, 1391–1401. doi: 10.2147/RMHP.S236011
24	Noble, H. et al. 2019	Interventional research	UK	Doctor of Nursing (n=6)	The study involved attending mindfulness-based seminars, followed by five 30-minute mindfulness training sessions per week, which included 15 minutes of meditation practice. Data was collected at baseline and after the intervention, and focus group discussions were conducted to gain insight into the qualitative experiences. The results showed significant improvements in cognitive mindfulness scor…	Noble, H., Reid, J., Walsh, I. K., Ellison, S. E., and McVeigh, C. (2019). Evaluating mindfulness training for medical and PhD nursing students. Br. J. Nurs. 28, 798–802. doi: 10.12968/bjon.2019.28.12.798
25	Orer, H. S., 2020	Guidelines for Best Practices in Doctoral Training	European	PhD Program	A successful doctoral thesis requires a mentor-student relationship based on mutual respect, responsibility, and participation. Supervisors must be active researchers and receive training to develop their supervisory skills. They should serve as role models in both science and ethics in academic life. Appointing a co-mentor is strongly recommended in addition to the principal supervisor. This wil…	Orer, H. S. (2020). IUBMB/PSBMB 2019 conference/plenary: mentoring in postgraduate training and the role of organization for PhD education in health sciences in European System. Biochem. Mol. Biol. Educ. 12:21345. doi: 10.1002/bmb. 21345
26	Schmidt, M., et al. 2018	Literature review	Worldwide（six of the 17 studies were collected in the USA and/or Canada, another nine had data from Europe, one had data from Asia and one from an unspecified location）	5439 PhD students	It confidently discusses theoretical models, concepts, and application methods of happiness, as well as the results of the article. This literature review provides a confident evaluation of the literature on the happiness of doctoral students.	Schmidt, M., and Hansson, E. (2018). Doctoral students’ well-being: a literature review. Int. J. Qual. Stud. Health Well-Being 13:1508171. doi: 10.1080/17482631.2018.1508171
27	Sorrel, M. A., et al. 2020	Cross section survey	Spanish	305 PhD students	The group demonstrates a notably high level of fatigue, particularly in the dimension of emotional fatigue. Linear regression models were utilized to explain the variance of overall burnout scores and their dimensions, with explanatory power ranging from 14% to 41%. The most significant predictive factors are psychological variables and satisfaction with the paper supervisor.	Sorrel, M. A., Martínez-Huertas, J. Á., and Arconada, M. (2020). It must have been burnout: prevalence and related factors among Spanish PhD students. Span. J. Psychol 23:e29. doi: 10.1017/SJP.2020.31
28	Wang, X., et al. 2019	Qualitative interviews	Chinese	10 doctoral students	Chinese PhD studentsface subtle pressures throughout their studies, including graduation, employment prospects, and interpersonal relationships. These themes prompt a reevaluation of the relationship between pressure and relevant policies or regulations. I propose suggestions for consultation and policy reform with confidence in their potential to address these issues effectively.	Wang, X., Wang, C., & Wang, J. (2019). Towards the contributing factors for stress confronting Chinese PhD students. Int J Qual Stud Health Well-being, 14(1), 1598722. doi: 10.1080/17482631.2019.1598722
29	Williams, S. N., et al. 2017	Qualitative interviews	USA	Minority PhD conducted 96 semi-structured interviews with 33 URM students.	Underrepresented minority (URM) PhD studentsbenefit greatly from coaches who offer emotional, informational, and evaluative support. The coaching group fosters a non-competitive and supportive community where students can learn from each other and discuss negative and stressful experiences related to their graduate school, laboratory, or career plans. The peer group tutoring model provides social…	Williams, S. N., Thakore, B. K., and McGee, R. (2017). Providing social support for underrepresented racial and ethnic minority PhD students in the biomedical sciences: a Career coaching model. CBE Life Sci. Educ. 16:21. doi: 10.1187/cbe.17-01-0021
30	Woolston, C., 2019	Cross section survey	Spanish, Chinese, French, and Portuguese	More than one-third (36%) of the responses came from Europe, 28% from Asia, 27% from North or Central America, and 9% from Africa, South America, and Oceania. Approximately 700 responses came from China.	According to a 2017 survey, 12% of respondents sought help for anxiety or depression related to their doctoral studies. Respondents also highlighted the importance of adapting to new environments through learning, including the development of new technologies and changes in employment environments.	Woolston, C. (2019). PhDs: the tortuous truth. Nature 575, 403–406. doi: 10.1038/d41586-019-03459-7
31	Fan, J. J. , 2017	Qualitative interviews	China	For 427 graduate students	Several factors influence the anxiety level of graduate students, including major, family economic status, grade level, satisfaction with the mentor relationship, evaluation of smooth graduation, and evaluation of the school's requirements for graduate students. 57.9% of individuals are likely to confide in family or loved ones, while 81.7% would confide in friends or classmates. Only 7.5% would …	Fan, J. J. (2017). A Study on the Relationship Between PhD’ Self-Forgiveness and Anxiety. [Master’s thesis]. Nanchang: Nanchang University.
32	Feng R, et al. 2015	Qualitative interviews	China	89 PhD studentsfrom China were interviewed, including 49 males and 40 females, covering majors such as management, engineering, law, literature, etc., with grades ranging from the second to seventh year of doctoral studies.	Out of the total, 25.8% of respondents expressed 'extreme anxiety', while 46.1% of PhD studentsreported feeling 'general anxiety'. The remaining 28.1% of PhD studentsreported feeling 'not anxious'. To alleviate anxiety among doctoral students, we must address the specific areas of academic, employment, emotional, and identity anxiety. By doing so, we can improve their overall psychological health.	Feng R, Ma X,&Wu L. (2015). Research on the Factors Causing the Anxiety of Doctoral Students in School . Paper presented at the Mental Health Education for College Students with China Characteristics-The 12th National Academic Exchange Conference on Mental Health Education and Counseling for College Students, Beijing, China.
33	Feng R, et al. 2017	Qualitative interviews	Beijing, China	28 PhDs from a university	28.6% of surveyed PhDs felt anxious when there was a lack of correlation between their research projects and research papers. This uncertainty regarding their own paper work time can be resolved by taking a more proactive approach to managing their research projects and papers. The five PhD studentswho had a strained relationship with their supervisors reported experiencing more anxiety and helpl…	Feng R, & Zhang YT. (2017). A Study on Influential Factors to Psychological Anxiety of Doctoral Students at School Based on Grounded Theory. Graduate Educ. Res.(3), 41-46. doi: 10.3969/j.issn.2095-1663.2017.03.009
34	Guo, H. Y. , 2019	Qualitative interviews	Northeast China	33 list of female doctors	Female doctors face difficulties in balancing their filial duties towards their parents and their own personal aspirations. However, these challenges can be overcome with the right mindset and support system. The following is a reflection from a single female doctor on her own single status, which has contributed to her growth and self-discovery. Through her experiences, she has gained valuable i…	Guo, H. Y. (2019). A sociological Interpretation of the Marital Residual Dilemma of Single Female Doctoral Students. [Master’s thesis]. Dongbei: Dongbei University of Finance and Economics.
35	Guo, H. M., 2017	Cross section survey	Shanghai, China	Four universities randomly surveyed 350 valid PhD studentsquestionnaires	PhD studentsscored significantly higher than the national adult norm in the overall average score of the scale, as well as in the five factors of compulsion, depression, anxiety, psychosis, and somatization. However, the national norm scored significantly higher than PhD studentsin the interpersonal sensitivity factors. Moreover, male PhD studentsexhibited higher mental health levels than their f…	Guo, H. M. (2017). Psychological health status and intervention suggestions for doctoral students. Heilongjiang Higher Educ. Res. 12, 111–115. DOI:10.3969/j.issn.1003-2614.2017.08.028
36	He, Y., et al. 2018	Cross section survey+qualitative interviews	Three universities in China	50 valid questionnaires were distributed from female PhDs	While 8% of female PhD studentsreport experiencing frequent anxiety, a significant 62% experience anxiety to some extent, with an additional 14% experiencing mild anxiety. The impact of doctoral dissertations, employment status, and project tasks on anxiety levels among female PhD studentsis particularly significant. These figures are influenced by various factors, including economic conditions, …	He, Y., Sun, P., & Luo, K. (2018). Approaches to the social anxiety of female doctoral students. J. Hebei Norm. Univ. 20, 56–61. doi: 10.13763/j.cnki.jhebnu.ese.2018.01.009
37	He, P., et al. 2020	Analysis of phenomena	China	--	Knowledge anxiety among PhD studentsis an emotional symptom characterized by helplessness. The solution lies in two aspects: self-regulation and external intervention. Negative academic experiences of PhD studentsmainly manifest as academic fatigue induced by reduced self-efficacy in knowledge construction and tense teacher-student relationships. However, with assertive self-regulation and effect…	He, P., Gong, F., and Yan, S. (2020). Doctoral Students' Knowledge Anxiety in Multidimensional Perspective and Resolution Strategy. Graduate Educ. Res. 22, 22–26. doi: 10.19834/j.cnki.yjsjy2011.2020.01.04
38	Liu, C. L., 2019	Cross section survey	China	Between November and December 2017, 379 PhD studentswere recruited from a medical college	Among the 379 doctoral students, 70 (18.5%) were found to have anxiety, with 44 (11.6%) experiencing moderate anxiety and 26 (6.9%) experiencing severe anxiety. The average anxiety level was 5.50 ± 5.38. PhD studentswho meet with their supervisors less than twice per semester have a 0.166 times higher risk of developing anxiety disorder compared to those who meet with their supervisors twice per …	Liu, C. L. (2019). Investigation and analysis of the current situation of depression and anxiety symptoms in doctoral students and influencing factors [Doctoral dissertation]. Liaoning: China Medical University.
39	Liu, G. H., 2010	Case analysis report	Chongqing, China,	Male, Han ethnicity, 23 years old, born in Luoyang; I am a PhD student	Based on the Self Rating Anxiety Scale, the individual's rough score is 53 and their standard score is 66.25, indicating moderate anxiety. However, it is important to note that the individual's anxiety is primarily related to concerns about the completion of their doctoral degree, which is a practical issue that can be controlled through their own efforts. To gain a deeper understanding of the co…	Liu, G. H. (2010). Analysis report on doctoral anxiety cases. Social Psychol. Sci. 25, 112–116.
40	Lu, S. J., et al. 2012	Cross section survey	from Liaoning Province, China	220 doctoral students	The text asserts that compulsion and anxiety are prevalent among PhDs, who have a diverse age range and complex personnel composition. Currently, doctoral student training places more emphasis on professional qualities and abilities, with insufficient focus on education. It is crucial to maintain a clear and logical structure, using simple sentences and avoiding complex terminology. The language …	Lu, S. J.,Wang, J. Y., and Tian,M. (2012). Relationship between psychological health status of doctoral students and social support and coping styles. Chin. J. Health Psychol. 20, 1397–1400.
41	Mao, X. W., 2014	Qualitative interviews	China	Three representative science and engineering colleges, comprehensive colleges, and teacher training colleges surveyed 512 doctoral students	PhD studentsexperience mental health issues, including compulsion, depression, anxiety, and interpersonal sensitivity. The sources of pressure are papers, learning tasks, and future employment and development. Mental health status varies depending on various factors. When considering pursuing a PhD, it is crucial to prepare thoroughly and seek guidance from mentors. Managing stress and addressing…	Mao, X. W. (2014). Analysis and countermeasures of mental health and stress of doctoral students. [Master’s thesis]. Xi’an: Xi’an University of Electronic Science and Technology.
42	Shi, Y. S., 2019	Case report	Beijing, China	PhD students in different disciplines in five universities in Beijing	There are seven key aspects that significantly impact individuals: professional learning, peer group competition, external expectations, mentor requirements, graduation pressure, self-expectations, and the transformation of ideas during long-term education. The support provided is focused on two critical areas: cognitive adjustment and building social support networks. Connecting with resources a…	Shi, Y. S. (2019). A case study on the academic stress problem of pervasive doctoral students. [Master’s thesis]. Beijing: Beijing University of Technology.
43	Tan, X. X., et al. 2018	Cross section survey	China	Full-time medical PhD studentswere surveyed, with a total of 356 questionnaires distributed and 315 valid questionnaires collected	By linking resources, find like-minded individuals to share their experiences and assist them in finding their own academic plans; The factors that affect the mental health status of medical PhD studentsmainly come from personal and external environmental factors. Due to the protective factors of professional knowledge and age, most medical PhD studentscan carry out self psychological adjustment,…	Tan, X. X., & Chen, J. (2018). Current status and influencing factors analysis of psychological health of medical doctoral students. Guangdong Med. J. 39, 443–445.doi: 10.3969/j.issn.1001-9448.2018.03.031
44	Wang, J. , 2016	Analysis of phenomena	China	--	To develop higher education, we must deepen internal and external reforms in school education. This will address issues such as overwork in the workplace, academic burden, and family responsibilities. It is crucial to avoid single, isolated, and reckless policy-making. To strengthen doctoral education, it is crucial to consider the education system as a part of the wider socio-economic system. Th…	Wang, J. (2016). Group anxiety: reflections on the “treadmill” of educational production induced by doctoral education issues. Asia-Pacific Educ. 27, 105–106. DOI： 10.16550/j.cnki.2095-9214.2016.20.080
45	Wei, J., 2015	Qualitative interviews, cross-sectional surveys	Anhui, China	Qualitative interviews(n=20); Cross-sectional surveys(n=336).	To enhance the psychological health of doctoral students, we recommend strengthening psychological health education and establishing a long-term group counseling mechanism. Improving training on interpersonal communication will also enhance the communication skills of doctoral students. To enhance the innovation ability of doctoral students, we suggest establishing an academic exchange mechanism.…	Wei, J. (2015). Mechanism research on the influence of doctoral students’ psychological capital on scientific research performance. [Doctoral dissertation]. Hefei: Hefei University of Technology.
46	Wu, D. J., 2019	Cross section survey	China	108 questionnaires were collected by PhD	Research shows that women tend to self-rate higher for depression than men. This difference may be attributed to various factors, including age, emotions, family, job seeking, and other stressors that can lead to emotional fluctuations and negatively impact academic performance. However, it is important to note that PhD studentsgenerally exhibit better academic emotional levels, according to the …	Wu, D. J. (2019). Survey of doctoral students’ academic emotional status and enhancement strategies. Higher Educ. Expl. 45, 24–31.DOI: 10.3969/j.issn.1673-9760.2019.01.005
47	Xu, S., et al. 2020	Cross section survey	Harbin, China	323 medical PhD students from a medical university	In this survey, 17.6% of doctors experienced clinical symptoms of anxiety, with 5.5% experiencing severe anxiety. This indicates that individuals experience excessive, uncontrollable and often irrational worries that interfere with their daily lives; in terms of teacher-student relationship, frequency of group meetings, professional recognition, pressure to publish papers, expected time of gradua…	Xu, S., and Yang, Y. (2020). Survey and analysis of anxiety status and influencing factors of doctoral students. Med. J. Chin. People’s Liber. Army 38, 54–59.
48	Zhong, Y.Q., et al. 2011	Cross section survey	China	30 medical PhD students	An eight-year medical student survives with higher levels of depression and anxiety. The incidence of anxiety is relatively high and increases with grade. Among depressed students there is a higher incidence of high study pressure, damage to self-esteem and misunderstanding of school. This suggests that the emotional disorders of medical students are affected by high study pressure, self-esteem d…	Zhong YQ, Zeng Y, Cai FJ. (2011).Analysisand counter measure of results of HAMA and HAMD of eight-year program medical doctors in international medicine. Higher medical education in China (3), 55-56. doi: 10.3969/j.issn.1002-1701.2011.03.027.
